# Supplementary material for: A reclassification of the millipede superfamily Trichopolydesmoidea, with descriptions of two new species from the Aegean region (Diplopoda, Polydesmida)
Source: Zookeys. 2013 Oct 4;(340):63–78. doi: 10.3897/zookeys.340.6295 (PMC3800799; doi:10.3897/zookeys.340.6295)
Supplement: XML Treatment for Galliocookia gracilis [file zookeys.340.6295-treatment1.xml]

<!DOCTYPE tp:taxon-treatment
  PUBLIC "-//TaxonX//DTD Taxonomic Treatment Publishing DTD v0 20100105//EN" "tax-treatment-NSO.dtd">
<tp:taxon-treatment xmlns:tp="http://www.plazi.org/taxpub"><tp:treatment-meta><mixed-citation publication-type="journal"><person-group><name><surname>Golovatch</surname><given-names>Sergei I.</given-names></name></person-group><article-title>A reclassification of the millipede superfamily Trichopolydesmoidea, with descriptions of two new species from the Aegean region (Diplopoda, Polydesmida)</article-title><source>Zookeys</source><day>4</day><month>10</month><year>2013</year><volume>2013</volume><issue>340</issue><fpage>63</fpage><lpage>78</lpage><pub-id pub-id-type="doi">10.3897/zookeys.340.6295</pub-id></mixed-citation></tp:treatment-meta><tp:nomenclature><tp:taxon-name>
                        <tp:taxon-name-part taxon-name-part-type="genus">Galliocookia</tp:taxon-name-part>
                        <tp:taxon-name-part taxon-name-part-type="species">gracilis</tp:taxon-name-part>
                        <object-id xmlns:xlink="http://www.w3.org/1999/xlink" xlink:type="simple">http://zoobank.org/97419B2E-E237-4A96-A507-2A9FBF4ACFC0</object-id>
                        <object-id xmlns:xlink="http://www.w3.org/1999/xlink" xlink:type="simple">http://species-id.net/wiki/Galliocookia_gracilis</object-id>
                    </tp:taxon-name><tp:taxon-status xmlns:xlink="http://www.w3.org/1999/xlink" xlink:type="simple">sp. n.</tp:taxon-status><xref ref-type="fig" rid="F1">Figs 1</xref><xref ref-type="fig" rid="F2">–6</xref></tp:nomenclature><tp:treatment-sec sec-type="Type material"><title>Type material.</title><p>Holotype ♂ (NMNHS), Greece, Rhodes Island, village Archangelos, Cave Coumellos, 02.05.1987, leg. P. Beron.</p><p>Paratypes: 1 ♂, 1 ♀, 1 ♂ subadult (NMNHS), same locality, together with holotype.</p></tp:treatment-sec><tp:treatment-sec sec-type="Diagnosis"><title>Diagnosis.</title><p>Differs from the other species of <!--PageBreak--><italic><tp:taxon-name>Galliocookia</tp:taxon-name></italic> Ribaut, 1955, all three from caves in southern France (<xref ref-type="bibr" rid="B10">Mauriès 1983</xref>), by the somewhat larger size (8-9 mm versus maximum 6.7 mm in ♀ <italic><tp:taxon-name>Galliocookia balazuci</tp:taxon-name></italic> Mauriès, 1983, 7.5 mm in ♀ <italic><tp:taxon-name>Galliocookia fagei</tp:taxon-name></italic> Ribaut, 1955 or 7.7 mm in ♀ <italic><tp:taxon-name>Galliocookia leclerci</tp:taxon-name></italic> Mauriès, 1983), the presence of a distodorsal field of sensilla also in antennomere 5, of porosteles, the peculiarly upturned pre-apical teeth flanking the epiproct, as well as a trifid, not bifid, tip of the gonopod (with a small stump proximal to the solenomere).</p></tp:treatment-sec><tp:treatment-sec sec-type="Name"><title>Name.</title><p>To emphasize the highly gracile looks of this species.</p></tp:treatment-sec><tp:treatment-sec sec-type="Description"><title>Description.</title><p>Length of adults ca 8.0 (♂) or 9.0 mm (♀), width of midbody pro- and metazona 0.8 and 0.9 mm (♂, ♀), respectively. Coloration in alcohol uniformly pallid to, in front body quarter, light yellowish (<xref ref-type="fig" rid="F1">Figs 1</xref>, <xref ref-type="fig" rid="F1">2</xref>).</p><p>Body with 19 (♂) or 20 (♀) segments, strongly moniliform. Tegument smooth, mainly slightly shining, texture very delicately alveolate. Head densely pilose throughout; ♂ epicranial modifications absent, frons being regularly convex in both sexes. Antennae long and slender, reaching behind segment 2 when stretched dorsally (♂, ♀); antennomeres 2-4 and 6 subequal in length, but 6<sup>th</sup> clearly the highest (height being measured from ventral to dorsal margin) (<xref ref-type="fig" rid="F1">Figs 1</xref>, <xref ref-type="fig" rid="F2">3</xref>); antennomeres 5 and 6 each with a distinct, round, distodorsal, compact field of sensilla.</p><fig id="F1" position="float" orientation="portrait"><label>Figures 1, 2.</label><caption><p>Habitus of <italic><tp:taxon-name>Galliocookia gracilis</tp:taxon-name></italic> sp. n., holotype, lateral and dorsal views, respectively. Photos by K. Makarov, not taken to scale.</p></caption><graphic xmlns:xlink="http://www.w3.org/1999/xlink" xlink:href="ZooKeys-340-063-g001.jpg" position="float" orientation="portrait" xlink:type="simple"/></fig><p>In width, head = segments 6-18(19) &gt; 5 &gt; 4 &gt; 2 = 3 &gt; collum; body suddenly tapering on telson. Collum ellipsoid, acutangular caudolaterally, like most of following metaterga with three transverse, rather regular rows of setae until segment 15 or 16, following metaterga with 3-4 less regular rows in front of a 4<sup>th</sup> or 5<sup>th</sup> regular row at caudal margin. Tergal setae very short, simple, sharp, only about 1/5-1/6 the length of a metatergum, a little longer only on collum and penultimate <!--PageBreak-->segment, mostly 3+3 in each row, but gradually growing to about 4+4 or 5+5 per row towards telson. A very faint transverse sulcus in caudal 1/3 of metaterga in front of caudal row of setae. Dorsum invariably convex. Paraterga poorly developed, especially so in ♀, visible starting from collum, invariably slightly declivous, set rather high (mainly at about upper quarter or third of midbody height in ♂ and ♀, respectively), slightly, but regularly rounded laterally; lateral margin of postcollum paraterga clearly serrate, with 6-7 subequal, often setigerous indentations in front of a somewhat (♀) or much (♂) larger, isolated, sometimes nearly pointed tubercle, this in pore-bearing segments turning into a conspicuous porostele (<xref ref-type="fig" rid="F1">Figs 1</xref>, <xref ref-type="fig" rid="F1">2</xref>). This caudal tubercle or porostele of paraterga drawn caudolaterad, but never extending behind rear tergal margin. Pore formula normal: 5, 7, 9, 10, 12, 13, 15-18(19), ozopores round, dorsal, quite evident due to their porosteles. Stricture between pro- and metazona wide, shallow and smooth. Limbus very finely microspiculate. Epiproct conical, rather long, but barely extending behind 2+2 conspicuous, pre-apical teeth, caudalmost of which unusually strong and upturned (<xref ref-type="fig" rid="F1">Figs 1</xref>, <xref ref-type="fig" rid="F1">2</xref>). Hypoproct trapeziform.</p><p>Sterna clearly separated, unmodified. Legs rather long and slender, without modified setae, ca 1.3–1.4 (♂) or 1.1–1.2 (♀) times as long as midbody height, femora and tarsi longest, claw short (<xref ref-type="fig" rid="F2">Fig. 4</xref>). Epigynal ridge very low, inconspicuous.</p><fig id="F2" position="float" orientation="portrait"><label>Figures 3–6.</label><caption><p><italic><tp:taxon-name>Galliocookia gracilis</tp:taxon-name></italic> sp. n., holotype <bold>3</bold> antenna, lateral view <bold>4</bold> leg 9, <bold>5, 6</bold> right and left gonopods, lateral and sublateral views, respectively. Scale bars: <bold>3, 4</bold> 0.2 mm; <bold>5, 6</bold> 0.4 mm.</p></caption><graphic xmlns:xlink="http://www.w3.org/1999/xlink" xlink:href="ZooKeys-340-063-g002.jpg" position="float" orientation="portrait" xlink:type="simple"/></fig><p>Gonopod aperture transversely oblong-oval, taking up most of ventral part of metazonite 7. Gonopods (<xref ref-type="fig" rid="F2">Figs 5</xref>, <xref ref-type="fig" rid="F2">6</xref>) with small, subglobose, evidently exposed, medially fused coxae, each carrying only 1 long seta distolaterally and a long, curved cannula distomesally; a scaly texture on lateral face absent. Telopodite suberect, slender and long, up to about its half being taken up by an elongate, setose prefemoral part; acropodite slightly helicoid, its apical lobe subacuminate, with a pre-apical, lobe-shaped, subtriangular solenomere (<bold>sl</bold>) and a short, papillate, rounded stump a little proximally. Both prefemoral part and acropodite strictly coaxial, in situ directed forward and parallel to each other. No traces of accessory seminal chamber or hairy pulvillus.</p></tp:treatment-sec><tp:treatment-sec sec-type="Remarks"><title>Remarks.</title><p>Among the Euro-Mediterranean genera of <tp:taxon-name>Trichopolydesmoidea</tp:taxon-name>, only some show a deeply bipartite and strongly curved gonopod telopodite, the prefemoral part of which is quite elongate, but lies more or less transversely to strongly angular, largely (sub)parallel telopodites and extends across the nearly entire ventral width of segment 7. Such are <!--PageBreak--><italic><tp:taxon-name>Trichopolydesmus</tp:taxon-name></italic> Verhoeff, 1898 (together with <italic><tp:taxon-name>Banatodesmus</tp:taxon-name></italic> Tabacaru, 1980), <italic><tp:taxon-name>Bacillidesmus</tp:taxon-name></italic> Attems, 1898, <italic><tp:taxon-name>Napocodesmus</tp:taxon-name></italic> Ceuca, 1974 and <italic><tp:taxon-name>Caucasodesmus</tp:taxon-name></italic> Golovatch, 1985. In contrast, the gonotelopodites in <italic><tp:taxon-name>Verhoeffodesmus</tp:taxon-name></italic> Strasser, 1959, <italic><tp:taxon-name>Cottodesmus</tp:taxon-name></italic> Verhoeff, 1936 and <italic><tp:taxon-name>Occitanocookia</tp:taxon-name></italic> Mauriès, 1980 have increasingly shortened prefemoral parts, being enlarged and laterally flattened distad, unipartite and mostly less strongly curved, in <italic><tp:taxon-name>Cottodesmus</tp:taxon-name></italic> and <italic><tp:taxon-name>Occitanocookia</tp:taxon-name></italic> also devoid of a solenomere, but sometimes supplied instead with what can be seen as a primordial accessory seminal chamber. In <italic><tp:taxon-name>Trichopolydesmus</tp:taxon-name></italic>, <italic><tp:taxon-name>Heterocookia</tp:taxon-name></italic> Silvestri, 1898, <italic><tp:taxon-name>Ingurtidorgius</tp:taxon-name></italic> Strasser, 1974 and, especially, <italic><tp:taxon-name>Mastigonodesmus</tp:taxon-name></italic> Silvestri, 1898, the solenomere is flagelliform, branching off near the base of the femorite. In all these genera, the gonotelopodites are strongly exposed, not sunken inside an obvious central coxal cavity (= gonocoel). A modest gonocoel seems to only be observed in <italic><tp:taxon-name>Ingurtidorgius</tp:taxon-name></italic> and <italic><tp:taxon-name>Haplocookia</tp:taxon-name></italic> Brölemann, 1915. This latter genus does resemble <italic><tp:taxon-name>Galliocookia</tp:taxon-name></italic>, but its gonopod telopodite is clearly curved, there is a small gonocoel and both sexes have 20 body segments (see also review by <xref ref-type="bibr" rid="B10">Mauriès 1983</xref>).</p><p>The new species definitely belongs to <italic><tp:taxon-name>Galliocookia</tp:taxon-name></italic>, sharing with the other three congeners (see Diagnosis above) a small coxa and a slender, simple and suberect telopodite, the latter showing an extended prefemoral part strictly coaxial with the acropodite. Moreover, the solenomere is likewise modest, lobe-shaped and located distally. Even the presence of 19 or 20 body segments in the male and female, respectively, as well as of a normal ozopore formula, setose metaterga and laterally serrate/indentate paraterga coincide.</p><p>Biogeographically, the discovery of a <italic><tp:taxon-name>Galliocookia</tp:taxon-name></italic> in the Aegean region, so far away from France, is remarkable, emphasizing a pan-Mediterranean distribution pattern of this currently purely cavernicolous, likely troglobitic genus.</p><!--PageBreak--></tp:treatment-sec><ref-list><ref id="B10"><mixed-citation xmlns:xlink="http://www.w3.org/1999/xlink" xlink:type="simple"><person-group><name name-style="western"><surname>Mauriès</surname><given-names>JP</given-names></name></person-group> (<year>1983</year>) <article-title>Le genre <italic>Galliocookia</italic> Ribaut, 1954. Deux espèces nouvelles des grottes de l’Ardèche et du Gard (Myriapoda, Diplopoda, Polydesmida).</article-title><source>Bulletin de la Société d’Histoire naturelle de Toulouse</source><volume>119</volume>: <fpage>103</fpage>-<lpage>110</lpage>.</mixed-citation></ref></ref-list></tp:taxon-treatment>
