# Supplementary material for: A reclassification of the millipede superfamily Trichopolydesmoidea, with descriptions of two new species from the Aegean region (Diplopoda, Polydesmida)
Source: Zookeys. 2013 Oct 4;(340):63–78. doi: 10.3897/zookeys.340.6295 (PMC3800799; doi:10.3897/zookeys.340.6295)
Supplement: XML Treatment for Trichopolydesmidae [file zookeys.340.6295-treatment4.xml]

<!DOCTYPE tp:taxon-treatment
  PUBLIC "-//TaxonX//DTD Taxonomic Treatment Publishing DTD v0 20100105//EN" "tax-treatment-NSO.dtd">
<tp:taxon-treatment xmlns:tp="http://www.plazi.org/taxpub"><tp:treatment-meta><mixed-citation publication-type="journal"><person-group><name><surname>Golovatch</surname><given-names>Sergei I.</given-names></name></person-group><article-title>A reclassification of the millipede superfamily Trichopolydesmoidea, with descriptions of two new species from the Aegean region (Diplopoda, Polydesmida)</article-title><source>Zookeys</source><day>4</day><month>10</month><year>2013</year><volume>2013</volume><issue>340</issue><fpage>63</fpage><lpage>78</lpage><pub-id pub-id-type="doi">10.3897/zookeys.340.6295</pub-id></mixed-citation></tp:treatment-meta><tp:nomenclature><label>Family</label><tp:taxon-name>
                            <tp:taxon-name-part taxon-name-part-type="familia">Trichopolydesmidae</tp:taxon-name-part>
                            <object-id xmlns:xlink="http://www.w3.org/1999/xlink" xlink:type="simple">http://species-id.net/wiki/Trichopolydesmidae</object-id>
                        </tp:taxon-name><tp:taxon-authority>Verhoeff, 1910</tp:taxon-authority></tp:nomenclature><tp:treatment-sec sec-type="Diagnosis"><title>Diagnosis.</title><p>Body polydesmoid, only exceptionally paraterga deeply lobulate laterally. Sphaerotrichomes only rarely present. Antennomere 5 sometimes devoid of sensilla distodorsally. Sphaerotrichomes only sometimes present.</p><p>Gonopod aperture large, transversely oval, with exposed to deeply sunken gonocoxae. Gonocoxae subglobose, usually with normal, tube-shaped cannulae, from small to rather large while telopodites from strongly exposed to concealed inside a considerable central gonocoel; prefemoral portion tends to be orientated transversely to main body axis, only occasionally somewhat to clearly shortened and thus resembling the condition observed in <tp:taxon-name>Polydesmoidea</tp:taxon-name>; acropodite tri-, bi- or uniramous, usually directed cephalad or cephalomesad; solenomere mostly evident, simple, only seldom a short tooth, more often long, distal in location, either stout or slender/flagelliform. Normally neither an accessory seminal chamber nor a hairy pulvillus, only exceptionally with a primordial accessory seminal chamber. <italic><tp:taxon-name>Caucasodesmus</tp:taxon-name></italic> Golovatch, 1985 (Caucasus and Crimea) is aberrant in having no sensilla on antennomeres 5 and no cannulae or seminal grooves.</p><p>Type genus: <italic><tp:taxon-name>Trichopolydesmus</tp:taxon-name></italic> Verhoeff, 1898.</p></tp:treatment-sec><tp:treatment-sec sec-type="Remarks"><title>Remarks.</title><p>The family <tp:taxon-name>Mastigonodesmidae</tp:taxon-name> Attems, 1914, based on <italic><tp:taxon-name>Mastigonodesmus</tp:taxon-name></italic> Silvestri, 1898 (ca 8 eight species in the western Mediterranean), is sometimes regarded as a synonym of <tp:taxon-name>Polydesmidae</tp:taxon-name> Leach, 1815 (<xref ref-type="bibr" rid="B7">Hoffman 1980</xref>, <xref ref-type="bibr" rid="B18">Simonsen 1990</xref>), apparently because the gonopod prefemoral part is shortened, but, due to globose gonocoxae and a peculiar, parabasal, long and coiled solenomere, it seems to be far more similar to that in trichopolydesmoids. The <tp:taxon-name>Mastigonodesmidae</tp:taxon-name> seems to also contain the monobasic genus <italic><tp:taxon-name>Ingurtidorgius</tp:taxon-name></italic>, which is sometimes treated as a subfamily of its own, because its male shows a peculiar hook on the mentum and totally suppressed lamellae linguales, coupled with a non-coiled, but flagelliform solenomere. Since the latter character is shared with <italic><tp:taxon-name>Trichopolydesmus</tp:taxon-name></italic>, contrary to some recent opinions (<xref ref-type="bibr" rid="B10">Mauriès 1983</xref>, <xref ref-type="bibr" rid="B2">Golovatch 2011</xref>), it seems best to also merge <tp:taxon-name>Mastigonodesmidae</tp:taxon-name> with <tp:taxon-name>Trichopolydesmidae</tp:taxon-name>, syn. n.</p><p>The same applies to the family <tp:taxon-name>Macrosternodesmidae</tp:taxon-name>, which basically fails to differ from <tp:taxon-name>Trichopolydesmidae</tp:taxon-name>, but simply tends to encompass quite a few genera with small to medium-sized, invariably globose gonocoxae and strongly exposed, often complex telopodites. Since the purely Nearctic nominate family <tp:taxon-name>Nearctodesmidae</tp:taxon-name> shares the gonopod conformation with <tp:taxon-name>Macrosternodesmidae</tp:taxon-name>, and it has sometimes been treated as only a subfamily or even a possible synonym of the latter family, I am inclined to treat these two latter families as synonyms of <tp:taxon-name>Trichopolydesmidae</tp:taxon-name> as well,syn. n.</p><p><xref ref-type="bibr" rid="B17">Shelley (1994)</xref> gave a detailed morphological description of nearctodesmids and revived their family status, contrary to <xref ref-type="bibr" rid="B8">Hoffman (1982)</xref> who had synonymized the <tp:taxon-name>Nearctodesmidae</tp:taxon-name> with <tp:taxon-name>Macrosternodesmidae</tp:taxon-name>. Later, however, apparently following <xref ref-type="bibr" rid="B17">Shelley (1994)</xref>, <xref ref-type="bibr" rid="B9">Hoffman (1999)</xref> also considered the <tp:taxon-name>Nearctodesmidae</tp:taxon-name> as a distinct family.</p><!--PageBreak--><p>The diversity of gonopod structural plans in nearctodesmids+macrosternodesmids (<xref ref-type="bibr" rid="B17">Shelley 1994</xref>, <xref ref-type="bibr" rid="B16">Shear and Shelley 2007</xref>) appears to be quite modest and uniform, since all of their constituent genera such as <italic><tp:taxon-name>Nearctodesmus</tp:taxon-name></italic> Silvestri, 1910, <italic><tp:taxon-name>Kepolydesmus</tp:taxon-name></italic> Chamberlin, 1910, <italic><tp:taxon-name>Bistolodesmus</tp:taxon-name></italic> Shelley, 1994, <italic><tp:taxon-name>Tidesmus</tp:taxon-name></italic> Chamberlin, 1943 etc. show clearly transverse and elongated prefemoral portions which are set subrectangular to the subparallel, usually bi- or triramous, elaborate, normally clearly curved and well exposed acropodites. The gonocoel if any is moderate at most. According to <xref ref-type="bibr" rid="B16">Shear and Shelley (2007)</xref>, the differences between these “families” lie only in the number and location of branches on the acropodite, a distinction that by far fails to exceed the diversity of gonopod plans observed among the South American fuhrmannodesmids alone (<xref ref-type="bibr" rid="B1">Golovatch 1994</xref>).</p></tp:treatment-sec><tp:treatment-sec sec-type="Contents and distribution"><title>Contents and distribution.</title><p>Thus refined, the <tp:taxon-name>Trichopolydesmidae</tp:taxon-name> currently contains ca 20 genera and about 60 species in the Holarctic, as well as ca 55 genera and about 80 species in the tropics.</p></tp:treatment-sec><ref-list><ref id="B7"><mixed-citation xmlns:xlink="http://www.w3.org/1999/xlink" xlink:type="simple"><person-group><name name-style="western"><surname>Hoffman</surname><given-names>RL</given-names></name></person-group> (<year>1980</year>) <source>Classification of the Diplopoda.</source><publisher-name>Muséum d’histoire naturelle</publisher-name>, <publisher-loc>Genève</publisher-loc>, <lpage>238</lpage> pp.</mixed-citation></ref><ref id="B18"><mixed-citation xmlns:xlink="http://www.w3.org/1999/xlink" xlink:type="simple"><person-group><name name-style="western"><surname>Simonsen</surname><given-names>Ǻ</given-names></name></person-group> (<year>1990</year>) <article-title>Phylogeny and biogeography of the millipede order Polydesmida, with special emphasis on the suborder Polydesmidea.</article-title><publisher-name>Museum of Zoology</publisher-name>, <publisher-loc>University of Bergen</publisher-loc>, <lpage>114</lpage> pp.</mixed-citation></ref><ref id="B10"><mixed-citation xmlns:xlink="http://www.w3.org/1999/xlink" xlink:type="simple"><person-group><name name-style="western"><surname>Mauriès</surname><given-names>JP</given-names></name></person-group> (<year>1983</year>) <article-title>Le genre <italic>Galliocookia</italic> Ribaut, 1954. Deux espèces nouvelles des grottes de l’Ardèche et du Gard (Myriapoda, Diplopoda, Polydesmida).</article-title><source>Bulletin de la Société d’Histoire naturelle de Toulouse</source><volume>119</volume>: <fpage>103</fpage>-<lpage>110</lpage>.</mixed-citation></ref><ref id="B2"><mixed-citation xmlns:xlink="http://www.w3.org/1999/xlink" xlink:type="simple"><person-group><name name-style="western"><surname>Golovatch</surname><given-names>SI</given-names></name></person-group> (<year>2011</year>) <article-title>The millipede genus <italic>Caucasodesmus</italic> Golovatch, 1985, with the description of a new species from the Crimea, Ukraine (Polydesmida, Diplopoda, Trichopolydesmidae).</article-title><source>ZooKeys</source><volume>93</volume>: <fpage>1</fpage>-<lpage>8</lpage>. doi: <ext-link ext-link-type="uri" xlink:href="http://dx.doi.org/10.3897/zookeys.93.1159" xlink:type="simple">10.3897/zookeys.93.1159</ext-link></mixed-citation></ref><ref id="B17"><mixed-citation xmlns:xlink="http://www.w3.org/1999/xlink" xlink:type="simple"><person-group><name name-style="western"><surname>Shelley</surname><given-names>RM</given-names></name></person-group> (<year>1994</year>) <article-title>The milliped family Nearctodesmidae in northwestern North America, with accounts of <italic>Sakophallus</italic> and <italic>S. simplex</italic> (Chamberlin) (Polydesmida).</article-title><source>Canadian Journal of Zoology</source><volume>72</volume>: <fpage>470</fpage>-<lpage>495</lpage>. doi: <ext-link ext-link-type="uri" xlink:href="http://dx.doi.org/10.1139/z94-066" xlink:type="simple">10.1139/z94-066</ext-link></mixed-citation></ref><ref id="B8"><mixed-citation xmlns:xlink="http://www.w3.org/1999/xlink" xlink:type="simple"><person-group><name name-style="western"><surname>Hoffman</surname><given-names>RL</given-names></name></person-group> (<year>1982</year>) <article-title>Diplopoda.</article-title> In: <person-group><name name-style="western"><surname>Parker</surname><given-names>SP</given-names></name></person-group> (<role>Ed</role>) <issue-title>Synopsis and Classification of Living Organisms.</issue-title><publisher-name>McGraw-Hill Book Company</publisher-name>, <publisher-loc>New York &amp; St. Louis</publisher-loc><volume>2</volume>: <fpage>689</fpage>–<lpage>724</lpage>.</mixed-citation></ref><ref id="B9"><mixed-citation xmlns:xlink="http://www.w3.org/1999/xlink" xlink:type="simple"><person-group><name name-style="western"><surname>Hoffman</surname><given-names>RL</given-names></name></person-group> (<year>1999</year>) <article-title>Checklist of the millipeds of North and Middle America.</article-title><source>Virginia Museum of Natural History Special Publication Number</source><volume>8</volume>: <fpage>1</fpage>-<lpage>584</lpage>.</mixed-citation></ref><ref id="B16"><mixed-citation xmlns:xlink="http://www.w3.org/1999/xlink" xlink:type="simple"><person-group><name name-style="western"><surname>Shear</surname><given-names>WA</given-names></name><name name-style="western"><surname>Shelley</surname><given-names>RM</given-names></name></person-group> (<year>2007</year>) <article-title>The milliped genus <italic>Tidesmus</italic> Chamberlin, 1943 (Polydesmida: Macrosternodesmidae).</article-title><source>Zootaxa</source><volume>1656</volume>: <fpage>51</fpage>-<lpage>68</lpage>.</mixed-citation></ref><ref id="B1"><mixed-citation xmlns:xlink="http://www.w3.org/1999/xlink" xlink:type="simple"><person-group><name name-style="western"><surname>Golovatch</surname><given-names>SI</given-names></name></person-group> (<year>1994</year>) <article-title>Further new Fuhrmannodesmidae from the environs of Manaus, Central Amazonia, Brazil, with a revision of <italic>Cryptogonodesmus</italic> Silvestri, 1898 (Diplopoda, Polydesmida).</article-title><source>Amazoniana</source><volume>13</volume>(<issue>1/2</issue>): <fpage>131</fpage>–<lpage>161</lpage>.</mixed-citation></ref></ref-list></tp:taxon-treatment>
