# Supplementary material for: A reclassification of the millipede superfamily Trichopolydesmoidea, with descriptions of two new species from the Aegean region (Diplopoda, Polydesmida)
Source: Zookeys. 2013 Oct 4;(340):63–78. doi: 10.3897/zookeys.340.6295 (PMC3800799; doi:10.3897/zookeys.340.6295)
Supplement: XML Treatment for Opisotretidae [file zookeys.340.6295-treatment5.xml]

<!DOCTYPE tp:taxon-treatment
  PUBLIC "-//TaxonX//DTD Taxonomic Treatment Publishing DTD v0 20100105//EN" "tax-treatment-NSO.dtd">
<tp:taxon-treatment xmlns:tp="http://www.plazi.org/taxpub"><tp:treatment-meta><mixed-citation publication-type="journal"><person-group><name><surname>Golovatch</surname><given-names>Sergei I.</given-names></name></person-group><article-title>A reclassification of the millipede superfamily Trichopolydesmoidea, with descriptions of two new species from the Aegean region (Diplopoda, Polydesmida)</article-title><source>Zookeys</source><day>4</day><month>10</month><year>2013</year><volume>2013</volume><issue>340</issue><fpage>63</fpage><lpage>78</lpage><pub-id pub-id-type="doi">10.3897/zookeys.340.6295</pub-id></mixed-citation></tp:treatment-meta><tp:nomenclature><label>Family</label><tp:taxon-name>
                            <tp:taxon-name-part taxon-name-part-type="familia">Opisotretidae</tp:taxon-name-part>
                            <object-id xmlns:xlink="http://www.w3.org/1999/xlink" xlink:type="simple">http://species-id.net/wiki/Opisotretidae</object-id>
                        </tp:taxon-name><tp:taxon-authority>Hoffman, 1980</tp:taxon-authority></tp:nomenclature><tp:treatment-sec sec-type="Diagnosis"><title>Diagnosis.</title><p>Sphaerotrichomes absent. Gonopod aperture large, transversely oval, with small and largely exposed coxites. Telopodites elongate, directed strongly dorsolaterad; seminal groove running along most of telopodite extent on caudal face to terminate distally either on a special branch or tooth (= solenomere), flush on caudal surface, or debauch inside an accessory seminal chamber which normally is supplied with a hairy pulvillus.</p></tp:treatment-sec><tp:treatment-sec sec-type="Type genus"><title>Type genus.</title><p><italic><tp:taxon-name>Opisotretus</tp:taxon-name></italic> Attems, 1907</p></tp:treatment-sec><tp:treatment-sec sec-type="Contents and distribution"><title>Contents and distribution.</title><p>Only seven genera and 29 described species ranging from the Ryukyu Islands, Japan, Taiwan, southern mainland China and the Himalayas in the North and Northwest, through Indochina and across Indonesia, to Papua New Guinea in the Southeast (<xref ref-type="bibr" rid="B5">Golovatch et al. 2013</xref>).</p></tp:treatment-sec><ref-list><ref id="B5"><mixed-citation xmlns:xlink="http://www.w3.org/1999/xlink" xlink:type="simple"><person-group><name name-style="western"><surname>Golovatch</surname><given-names>SI</given-names></name><name name-style="western"><surname>Geoffroy</surname><given-names>J-J</given-names></name><name name-style="western"><surname>Stoev</surname><given-names>P</given-names></name><name name-style="western"><surname>Vanden Spiegel</surname><given-names>D</given-names></name></person-group> (<year>2013</year>) <article-title>Review of the millipede family Opisotretidae (Diplopoda, Polydesmida), with descriptions of new species.</article-title><source>ZooKeys</source><volume>302</volume>: <fpage>13</fpage>–<lpage>77</lpage>. doi: <ext-link ext-link-type="uri" xlink:href="http://dx.doi.org/10.3897/zookeys.302.5357" xlink:type="simple">10.3897/zookeys.302.5357</ext-link></mixed-citation></ref></ref-list></tp:taxon-treatment>
